# Supplementary material for: Effect of Amino Acids on Folates Accumulation in Wheat Seedlings during Germination under Red Light Radiation
Source: Molecules. 2022 Oct 13;27(20):6868. doi: 10.3390/molecules27206868 (PMC9607551; doi:10.3390/molecules27206868)
Supplement: Supplementary file 1 [file molecules-27-06868-s001.zip]

Archive with 1 entries (1 files):
- molecules-1928733-supplementary.pdf
